# Supplementary material for: Canary Bornavirus (Orthobornavirus serini) Infections Are Associated with Clinical Symptoms in Common Canaries (Serinus canaria dom.)
Source: Viruses. 2022 Oct 4;14(10):2187. doi: 10.3390/v14102187 (PMC9607494; doi:10.3390/v14102187)
Supplement: Supplementary file 1 [file viruses-14-02187-s001.zip]

Archive with 1 entries (1 files):
- viruses-1907900-supplementary.pdf
